# Supplementary material for: Combining AlphaFold with Focused Virtual Library Design in the Development of Novel CCR2 and CCR5 Antagonists
Source: J Chem Inf Model. 2025 Nov 12;65(22):12398–409. doi: 10.1021/acs.jcim.5c01596 (PMC12648652; doi:10.1021/acs.jcim.5c01596)
Supplement: Supplementary file 4 [file ci5c01596_si_004.csv]

LUF number	SMILES	pKi (or % inhibition)	pKi_std	pIC50 (or % inhibition)	pIC50_std	Score_CCR5	Score_CCR2	ID
7 (LUF8066)	Cc1cccc(S(=O)(=O)[N-]c2cncc(N3CCOCC3)n2)c1	3%		3%		-8.523	-9.275	LUF8066
5 (LUF8067)	O=S(=O)([N-]c1cncc(N2CCOCC2)n1)c1ccccc1F	10%		8%		-8.077	-9.219	LUF8067
3 (LUF8068)	O=S(=O)([N-]c1cncc(N2CCOCC2)n1)c1ccc(F)cc1	2%		10%		-8.476	-9.428	LUF8068
11 (LUF8069)	CC(C)c1ccc(S(=O)(=O)[N-]c2cncc(N3CCOCC3)n2)cc1	0%		10%		-8.413	-10.465	LUF8069
13 (LUF8070)	COc1ccc(S(=O)(=O)[N-]c2cncc(N3CCOCC3)n2)cc1	5.52	0.1	15%		-8.343	-8.813	LUF8070
9 (LUF8071)	Cc1ccc(S(=O)(=O)[N-]c2cncc(N3CCOCC3)n2)cc1	0%		11%		-8.844	-9.514	LUF8071
8 (LUF8072)	Cc1cccc(S(=O)(=O)[N-]c2cncc(N3CCCCC3)n2)c1	4%		14%		-8.787	-9.559	LUF8072
4 (LUF8073)	O=S(=O)([N-]c1cncc(N2CCCCC2)n1)c1ccc(F)cc1	3%		18%		-8.479	-9.441	LUF8073
19 (LUF8074)	O=S(=O)([N-]c1cncc(N2CCOCC2)n1)c1ccc(Cl)c(C(F)(F)F)c1	29%		-23%		-9.2	-9.959	LUF8074
17 (LUF8075)	O=S(=O)([N-]c1cncc(N2CCOCC2)n1)c1ccc(Cl)c(Cl)c1	5.89	0.07	-31%		-9.058	-9.114	LUF8075
15 (LUF8076)	O=S(=O)([N-]c1cncc(N2CCOCC2)n1)c1ccc(Cl)cc1	0%		-22%		-8.146	-9.053	LUF8076
6 (LUF8083)	O=S(=O)([N-]c1cncc(N2CCCCC2)n1)c1ccccc1F	9%		-7%		-8.322	-9.182	LUF8083
10 (LUF8085)	Cc1ccc(S(=O)(=O)[N-]c2cncc(N3CCCCC3)n2)cc1	9%		-16%		-8.816	-9.498	LUF8085
18 (LUF8086)	O=S(=O)([N-]c1cncc(N2CCCCC2)n1)c1ccc(Cl)c(Cl)c1	37%		15%		-9.119	-9.492	LUF8086
16 (LUF8099)	O=S(=O)([N-]c1cncc(N2CCCCC2)n1)c1ccc(Cl)cc1	25%		-4%		-8.81	-9.419	LUF8099
20 (LUF8100)	O=S(=O)([N-]c1cncc(N2CCCCC2)n1)c1ccc(Cl)c(C(F)(F)F)c1	5.23	0.05	4.97	0.03	-9.508	-10.182	LUF8100
12 (LUF8101)	CC(C)c1ccc(S(=O)(=O)[N-]c2cncc(N3CCCCC3)n2)cc1	5%		-5%		-8.843	-10.437	LUF8101
14 (LUF8102)	COc1ccc(S(=O)(=O)[N-]c2cncc(N3CCCCC3)n2)cc1	5%		-6%		-8.252	-8.825	LUF8102
